# Supplementary material for: Principles for enhancing virus capsid capacity and stability from a thermophilic virus capsid structure
Source: Nat Commun. 2019 Oct 2;10:4471. doi: 10.1038/s41467-019-12341-z (PMC6775164; doi:10.1038/s41467-019-12341-z)
Supplement: Supplementary file 4 — Source Data [file 41467_2019_12341_MOESM4_ESM.xlsx]

## Sheet: Sheet1
Figure 1B
	Experimental Replicate	Incubation Time (hours)	Phage concentration (PFU/mL)
	1	0	249000000
		0.5	57800000
		1	15000000
		2	5530000
		4	90000
		6	10000
	2	0	233000000
		0.5	87500000
		1	33500000
		2	5980000
		4	50000
		6	0
	3	0	125000000
		0.5	87000000
		1	35200000
		2	6340000
		4	30000
		6	10000
	Incubation Time (hours)	Average of 3 experiments	Standard Deviation
	0	2.02333e+08	6.74487e+07
	0.5	7.74333e+07	1.70048e+07
	1	27900000	1.1204e+07
	2	5950000	405832
	4	56666.7	30550.5
	6	6666.67	5773.5
